# Supplementary material for: Tetraspanin 8 Subfamily Members Regulate Substrate-Specificity of a Disintegrin and Metalloprotease 17
Source: Cells. 2022 Aug 29;11(17):2683. doi: 10.3390/cells11172683 (PMC9454446; doi:10.3390/cells11172683)
Supplement: Supplementary file 1 [file cells-11-02683-s001.zip]

Archive with 1 entries (1 files):
- cells-1850761-supplementary.pdf
